# Supplementary material for: KRAS mutation status concordance between the primary tumor and the corresponding metastasis in patients with rectal cancer
Source: PLoS One. 2020 Oct 1;15(10):e0239806. doi: 10.1371/journal.pone.0239806 (PMC7529221; doi:10.1371/journal.pone.0239806)
Supplement: S1 Table — Data set for the concordance analysis of KRAS mutation status between primary and matched metastatic lesion. (XLSX) [file pone.0239806.s001.xlsx]

## Sheet: MatchingBaseTable
S1 Matching base table. Data set for the concordance analysis of KRAS mutation status between primary and matched metastatic lesion.
pseudonym	gender	size in meter	BMI	treated with neoadjuvant therapy	neoadjuvant therapy	adjuvant therapy	age (in years)	pretherapeutic KRAS mutation status	KRAS mutated	metastases KRAS mutation status	matching status
3	f	1.78	31.6	yes	5-FU + RT	5-FU mono	62	G12D	yes	G12D	matches
4	m	1.83	24.2	yes	5-FU + Oxaliplatin + RT	5-FU + Oxaliplatin	50	WT	no	WT	matches
12	m	1.72	28.4	yes	5-FU + RT	5-FU mono	64	WT	no	WT	matches
13	m	1.83	24.8	yes	5-FU + RT	5-FU mono	55	WT	no	WT	matches
17	f	1.8	38.6	yes	5-FU + Oxaliplatin + RT	5-FU + Oxaliplatin	68	G12C	yes	G12V	differs
21	m	1.83	25.7	yes	5-FU + Oxaliplatin + RT	5-FU + Oxaliplatin	54	WT	no	WT	matches
26	f	1.8	25.9	yes	5-FU + Oxaliplatin + RT	5-FU + Oxaliplatin	41	G12A	no	WT	differs
32	m	1.64	25.7	yes	5-FU + RT	5-FU mono	58	WT	no	WT	matches
40	f	1.79	24.3	yes	5-FU + Oxaliplatin + RT	5-FU + Oxaliplatin	55	G12V	yes	G12V	matches
46	m	1.62	26.7	yes	5-FU + RT	5-FU mono	73	G12D	yes	G12D	matches
47	m	1.69	21	yes	5-FU + Oxaliplatin + RT	5-FU + Oxaliplatin	59	G12V	yes	G12V	matches
