# Supplementary material for: KRAS mutation status concordance between the primary tumor and the corresponding metastasis in patients with rectal cancer
Source: PLoS One. 2020 Oct 1;15(10):e0239806. doi: 10.1371/journal.pone.0239806 (PMC7529221; doi:10.1371/journal.pone.0239806)
Supplement: S2 Table — Data set for the KRAS mutation status and survival analyses. (XLSX) [file pone.0239806.s002.xlsx]

## Sheet: SurvivalBaseTable
S2 Survival base table. Data set for the KRAS mutation status and survival analyses.
pseudonym	pretherapeutic KRAS mutation status	KRAS mutation status	overall survival_time (in month)	overall survival_event	cancer specific survival_event	disease free survival_event	disease free survival_time (in month)	local recurrence_event	distant metastasis_event	distant metastasis_time (in month)	local recurrence_time (in month)	size (in meter)	BMI	treated with neoadjuvant therapy	neoadjuvant therapy	adjuvant therapy	age (in years)
1	WT	WT	90.95	1	0	0	90.95	0	0	90.95	90.95	1.7	29.4	yes	5-FU + RT	5-FU mono	65
2	G12D	Mutated	143.32	0	0	0	143.32	0	0	143.32	143.32	1.74	28.4	yes	5-FU + RT	5-FU mono	53
3	G12D	Mutated	85.59	1	1	1	11.64	0	1	11.64	85.59	1.78	31.6	yes	5-FU + RT	5-FU mono	62
4	WT	WT	73.89	1	1	1	28.52	0	1	28.52	73.89	1.83	24.2	yes	5-FU + Oxaliplatin + RT	5-FU + Oxaliplatin	50
9	WT	WT	89.43	1	0	0	89.43	0	0	89.43	89.43	1.65	26.5	yes	5-FU + Oxaliplatin + RT	5-FU + Oxaliplatin	78
11	WT	WT	7.2	1	1	1	6.18	0	1	6.18	7.2	1.7	29.4	yes	5-FU + RT	5-FU mono	66
12	WT	WT	73.43	1	1	1	46.59	1	1	48.99	46.59	1.72	28.4	yes	5-FU + RT	5-FU mono	64
13	WT	WT	25.5	1	1	1	0	0	1	0	25.5	1.83	24.8	yes	5-FU + RT	5-FU mono	55
14	WT	WT	91.47	1	1	1	85.79	1	1	68.6	85.79	1.7	29.4	yes	5-FU + RT	5-FU mono	35
15	WT	WT	56.15	1	0	0	56.15	0	0	56.15	56.15	1.69	33.6	yes	5-FU + Oxaliplatin + RT	5-FU mono	80
16	WT	WT	72.51	0	0	0	72.51	0	0	72.51	72.51	1.7	27.7	yes	5-FU + RT	5-FU mono	69
17	G12C	Mutated	20.8	1	0	1	19.82	0	1	19.82	20.8	1.8	38.6	yes	5-FU + Oxaliplatin + RT	5-FU + Oxaliplatin	68
18	WT	WT	44.59	1	0	0	44.59	0	0	44.59	44.59	1.62	26.7	yes	5-FU + RT	5-FU mono	81
19	WT	WT	71.69	0	0	0	71.69	0	0	71.69	71.69	1.77	28.7	yes	5-FU + Oxaliplatin + RT	5-FU + Oxaliplatin	70
20	WT	WT	63.38	0	0	0	63.38	0	0	63.38	63.38	1.8	29.3	yes	5-FU + RT	5-FU mono	63
21	WT	WT	66.7	0	0	1	4.83	0	1	4.83	66.7	1.83	25.7	yes	5-FU + Oxaliplatin + RT	5-FU + Oxaliplatin	54
22	WT	WT	68.44	0	0	0	68.44	0	0	68.44	68.44	1.8	27.8	yes	5-FU + Oxaliplatin + RT	5-FU + Oxaliplatin	67
23	WT	WT	82.83	0	0	0	82.83	0	0	82.83	82.83	1.52	36.8	yes	5-FU + Oxaliplatin + RT	5-FU + Oxaliplatin	76
24	WT	WT	84.11	0	0	0	84.11	0	0	84.11	84.11	1.8	30.9	yes	5-FU + Oxaliplatin + RT	5-FU + Oxaliplatin	58
25	WT	WT	72.38	0	0	0	72.38	0	0	72.38	72.38	1.56	25.1	yes	5-FU + Oxaliplatin + RT	5-FU + Oxaliplatin	73
26	G12A	Mutated	61.28	0	0	1	0	0	1	0	61.28	1.8	25.9	yes	5-FU + Oxaliplatin + RT	5-FU + Oxaliplatin	41
27	G12A	Mutated	9.63	1	1	1	0	0	1	0	9.63	1.7	26.6	yes	5-FU + Oxaliplatin + RT	5-FU + Oxaliplatin	80
28	G12C	Mutated	65.75	0	0	1	12.88	0	1	12.88	65.75	1.76	23.2	yes	5-FU + RT	5-FU mono	75
30	WT	WT	70.05	0	0	0	70.05	0	0	70.05	70.05	1.75	18.3	yes	5-FU + Oxaliplatin + RT	5-FU + Oxaliplatin	56
31	G13D	Mutated	71.99	0	0	0	71.99	0	0	71.99	71.99	1.63	18.8	yes	5-FU + Oxaliplatin + RT	5-FU + Oxaliplatin	63
32	WT	WT	27.11	1	1	1	8.45	0	1	8.45	27.11	1.64	25.7	yes	5-FU + RT	5-FU mono	58
33	WT	WT	82.73	0	0	0	82.73	0	0	82.73	82.73	1.78	24	yes	5-FU + RT	5-FU mono	78
34	WT	WT	12.98	1	1	1	7.27	1	1	0	7.27	1.76	23.2	yes	5-FU + RT	5-FU + Oxaliplatin	65
36	A146T	Mutated	143.51	0	0	0	143.51	0	0	143.51	143.51	1.58	20.8	yes	5-FU + RT	5-FU mono	59
37	G12D	Mutated	111.18	0	0	0	111.18	0	0	111.18	111.18	1.64	18.2	yes	5-FU + Oxaliplatin + RT	5-FU + Oxaliplatin	58
38	G13D	Mutated	70.67	1	1	1	29.11	1	1	70.67	29.11	1.71	28	yes	5-FU + Oxaliplatin + RT	5-FU + Oxaliplatin	57
39	G12V	Mutated	45.71	1	0	0	45.71	0	0	45.71	45.71	1.76	24.5	yes	5-FU + RT	5-FU mono	70
40	G12V	Mutated	91.04	0	0	1	28.42	1	1	28.42	28.42	1.79	24.3	yes	5-FU + Oxaliplatin + RT	5-FU + Oxaliplatin	55
41	G13D	Mutated	82.93	0	0	0	82.93	0	0	82.93	82.93	1.64	24.2	yes	5-FU + RT	none	81
42	G12D	Mutated	79.35	0	0	0	79.35	0	0	79.35	79.35	1.78	31.6	yes	5-FU + RT	5-FU mono	75
43	A146T	Mutated	2.4	1	0	0	2.4	0	0	2.4	2.4	1.77	18.6	yes	5-FU + Oxaliplatin + RT	5-FU + Oxaliplatin	61
44	G12V	Mutated	23.04	1	0	0	23.04	0	0	23.04	23.04	1.75	37.9	yes	5-FU + Oxaliplatin + RT	5-FU + Oxaliplatin	63
45	Q61L	Mutated	36.31	1	0	0	36.31	0	0	36.31	36.31	1.74	19.5	yes	5-FU + Oxaliplatin + RT	5-FU + Oxaliplatin	51
46	G12D	Mutated	61.38	1	0	1	24.12	0	1	24.12	61.38	1.62	26.7	yes	5-FU + RT	5-FU mono	73
47	G12V	Mutated	35.78	1	1	1	0	0	1	0	35.78	1.69	21	yes	5-FU + Oxaliplatin + RT	5-FU + Oxaliplatin	59
